# Supplementary material for: Association between Endometriosis and Delivery Outcomes: A Systematic Review and Meta-Analysis
Source: Biomedicines. 2022 Feb 17;10(2):478. doi: 10.3390/biomedicines10020478 (PMC8962356; doi:10.3390/biomedicines10020478)
Supplement: Supplementary file 1 [file biomedicines-10-00478-s001.zip]

Archive with 2 entries (2 files):
- BM_CD_SR_Metadata table_123121.pdf
- PRISMA_checklist.pdf
